# Supplementary material for: A Redundant System of Thioredoxin and Glutathione Is Essential for Pancreatic Acinar Integrity
Source: Cell Mol Gastroenterol Hepatol. 2025 Sep 2;19(12):101627. doi: 10.1016/j.jcmgh.2025.101627 (PMC12553062; doi:10.1016/j.jcmgh.2025.101627)
Supplement: Supplementary Table 1 [file mmc1.xlsx]

## Sheet: Tabelle4
gene	log2FC_8h	Pvalue_8h	Padj_8h	rank_8h	log2FC_24h	Pvalue_24h	Padj_24h	rank_24h	P_combined_adj
Txnrd1	2.98961	3.83563e-19	2.95344e-17	49.4173	0.353727	.286	.565	0.0877072	5.90687e-17
Trp53inp1	3.14949	2.73616e-14	1.05342e-12	37.7227	2.01276	3.15722e-07	6.07765e-06	10.4991	2.10684e-12
Selenos	-1.49454	2.17178e-12	5.57423e-11	-15.3247	-1.1873	1.16637e-09	4.49053e-08	-8.72392	1.11485e-10
Prdx4	-0.77846	.026	.105	-0.761965	-2.05613	3.6997e-10	2.84877e-08	-15.5142	1.42438e-08
Sesn2	3.69052	6.07471e-10	1.16938e-08	29.2733	1.05534	.077	.215	0.704502	1.87101e-08
Gstk1	-1.08341	0.00246494	.017	-1.91715	-1.79132	2.00802e-07	5.15393e-06	-9.47225	4.41765e-06
Srxn1	3.29318	3.91571e-06	6.0302e-05	13.8961	1.4419	.032	.118	1.33825	6.70022e-05
Prdx1	0.515228	.055	.167	0.400478	1.05567	2.54929e-05	0.000392591	3.59567	0.000392591
Apoe	-0.517754	.061	.168	-0.4011	-1.07764	3.11521e-05	0.000399785	-3.662	0.000436129
Ptgs1	-1.88201	0.000217903	0.00279642	-4.80553	-1.27084	0.00293077	.020	-2.15911	0.00279642
Prdx3	-0.988658	0.000270388	0.00297426	-2.49796	-0.295888	.214	.445	-0.104046	0.00320305
Park7	-0.623717	0.000588786	0.00566706	-1.40127	-0.353192	.034	.120	-0.325226	0.00647664
Selenof	-0.590677	0.000960096	0.00821415	-1.23182	-0.410258	.013	.057	-0.510412	0.00985698
Sod3	-1.24037	0.00165589	.013	-2.33941	-1.1038	0.00205936	.020	-1.87533	.016
Gsr	1.01914	.012	.080	1.1179	1.18571	0.00207405	.020	2.01448	.018
Gstm7	-1.4201	.014	.084	-1.52763	-1.58714	0.00295623	.020	-2.6965	.021
Gpx3	-0.347796	.244	.458	-0.11795	-0.829237	0.00309761	.020	-1.40885	.021
Apoa4	-0.981947	.214	.422	-0.367923	-2.22647	0.0031671	.020	-3.7827	.021
Gstp3	3.03824	.024	.104	2.98648	3.76805	0.00396024	.023	6.17309	.025
Fabp1	-1.15719	.130	.295	-0.613516	-2.04537	0.00458391	.025	-3.27681	.028
Hba-a2	-1.17045	.061	.168	-0.906738	-1.58197	0.00678414	.035	-2.30324	.040
Hba-a1	-1.11681	.066	.176	-0.842621	-1.5209	0.00749433	.036	-2.19571	.043
Ambp	-0.93882	.027	.105	-0.918927	-1.02265	0.00932943	.042	-1.40793	.051
Gpx7	-1.25844	.019	.095	-1.28648	-0.934393	.046	.146	-0.780823	.089
Kdm3b	1.06385	.021	.095	1.08754	0.652996	.144	.335	0.310144	.093
Prdx5	-0.483823	.021	.095	-0.494601	-0.248019	.200	.428	-0.0914089	.093
Prxl2b	-0.887499	.021	.095	-0.907269	-0.384364	.255	.517	-0.110124	.093
Gstt1	-0.589439	.075	.194	-0.419798	-0.697412	.024	.096	-0.709776	.101
Selenow	-0.250338	.175	.379	-0.105483	-0.369655	.032	.118	-0.343083	.121
Gstt2	0.263158	.356	.584	0.0614704	0.55441	.037	.124	0.502616	.126
Cygb	-0.755801	.036	.127	-0.677346	-0.626164	.057	.177	-0.470892	.126
Gsto1	-0.816744	.036	.127	-0.731963	-0.623843	.083	.221	-0.408996	.126
Txnrd3	1.97922	.046	.153	1.61368	0.461955	.644	.965	0.00714769	.150
Prxl2a	-0.75959	.052	.166	-0.592398	-0.322733	.362	.664	-0.0573922	.166
Prdx6	-0.402152	.056	.167	-0.312586	-0.0462787	.812	1.000	0	.173
Hbb-bs	-0.440122	.463	.675	-0.0751272	-1.04489	.062	.185	-0.765725	.178
Hbb-bt	-0.862226	.200	.408	-0.335699	-1.10795	.078	.215	-0.739626	.208
Prdx2	-0.296941	.082	.205	-0.204369	0.0948307	.546	.840	0.00718065	.214
Gstp-ps	-0.997905	.107	.257	-0.58883	0.413438	.448	.767	0.0476299	.270
Nqo1	-0.413618	.747	.928	-0.0134227	1.7344	.116	.292	0.927241	.288
Gsta1	-1.377	.295	.494	-0.421739	1.84566	.118	.292	0.986722	.288
Gpx1	-0.238812	.126	.293	-0.127318	0.125416	.387	.693	0.0199745	.302
Nxn	-0.392122	.366	.584	-0.0915946	-0.614047	.131	.315	-0.308061	.305
Mgst1	-0.30913	.292	.494	-0.0946783	0.37001	.173	.392	0.150488	.390
Gpx2	-0.833427	.177	.379	-0.351173	0.372506	.507	.830	0.0301439	.390
Hp	0.289519	.620	.809	0.0266507	0.725117	.184	.405	0.284641	.399
Selenot	-0.363943	.201	.408	-0.141698	0.110127	.670	.965	0.00170396	.419
Pxdn	-0.968144	.220	.424	-0.360764	0.180059	.782	.996	0.000313422	.441
S100a9	1.04057	.250	.458	0.352895	0.14407	.866	1.000	0	.487
Ccs	0.298644	.270	.480	0.0951952	0.0204709	.937	1.000	0	.513
Gpx4	-0.307732	.274	.480	-0.0980922	0.162473	.523	.839	0.0123867	.515
Sod2	-0.225146	.431	.664	-0.0400382	-0.254926	.340	.654	-0.047014	.608
Gsto2	-0.216579	.917	1.000	0	1.58535	.362	.664	0.281926	.626
S100a8	0.710563	.371	.584	0.165978	-0.129311	.863	1.000	0	.628
Mgst2	-0.704294	.548	.773	-0.0787545	-0.846709	.436	.764	-0.0989859	.715
Gpx8	-0.238499	.552	.773	-0.0266691	0.266833	.463	.775	0.0295379	.722
Txndc17	-0.125984	.464	.675	-0.021505	0.0570522	.721	.990	0.000249022	.722
Mgst3	0.311781	.453	.675	0.0532198	0.0142528	.971	1.000	0	.722
Ptges	-0.0988826	.911	1.000	0	-0.523137	.536	.840	-0.0396123	.809
Ltc4s	-0.278178	.573	.774	-0.0309498	0.0952132	.832	1.000	0	.825
Cat	-0.187285	.573	.774	-0.0208371	-6.16454e-05	1.000	1.000	0	.825
Gstp1	-0.276742	.613	.809	-0.0254745	0.21875	.667	.965	0.00338466	.874
Prdx6b	-1.17837	.642	.823	-0.0996905	-0.975472	.677	.965	-0.0150932	.894
Txnrd2	0.162308	.658	.831	0.0130494	-0.104656	.764	.996	-0.00018217	.905
Hbq1a	-2.14011	.779	.938	-0.059489	-2.53426	.722	.990	-0.0110616	.950
Ptgs2	0.219055	.884	1.000	0	-0.498449	.733	.990	-0.00217563	.956
Ubiad1	0.13124	.826	.964	0.00208973	-0.154897	.785	.996	-0.000269623	.970
Alox5ap	0.0606476	.846	.972	0.000748011	-0.0784193	.789	.996	-0.000136501	.970
Gsta2	0.681367	.780	.938	0.0189401	-0.306998	.895	1.000	0	.970
Sod1	0.0525044	.794	.940	0.00141091	-0.0214009	.909	1.000	0	.970
Gstp2	-0.216577	.969	1.000	0	-0.851169	.870	1.000	0	1.000
Upk3bl	0	1.000	1.000	0	-0.85115	.917	1.000	0	1.000
Apom	-0.283482	.934	1.000	0	-0.302108	.925	1.000	0	1.000
Mpo	-0.216576	.972	1.000	0	0	1.000	1.000	0	1.000
Hbq1b	0	1.000	1.000	0	0	1.000	1.000	0	1.000
Tpo	0	1.000	1.000	0	0	1.000	1.000	0	1.000
Txndc2	0	1.000	1.000	0	0	1.000	1.000	0	1.000
Epx	NA	NA	NA	NA	NA	NA	NA	NA	NA
