# Supplementary material for: A Redundant System of Thioredoxin and Glutathione Is Essential for Pancreatic Acinar Integrity
Source: Cell Mol Gastroenterol Hepatol. 2025 Sep 2;19(12):101627. doi: 10.1016/j.jcmgh.2025.101627 (PMC12553062; doi:10.1016/j.jcmgh.2025.101627)
Supplement: Supplementary Table 2 [file mmc2.xlsx]

## Sheet: Tabelle1
motif	NES	AUC	nEnrGenes	rankAtMax	enrichedGenes
homer__NATGTTGCAA_CEBP_AP1	7.81	0.212	4	308	Hp;S100a8;S100a9;Sesn2
tiffin__TIFDMEM0000026	7.74	0.21	5	703	Hp;S100a8;S100a9;Sesn2;Txnrd3
jaspar__MA0150.2	6.93	0.19	3	67	Prdx1;Srxn1;Txnrd1
dbcorrdb__NFE2__ENCSR000FAF_1__m1	6.92	0.189	3	55	Prdx1;Srxn1;Txnrd1
factorbook__NFE2	6.92	0.189	3	85	Prdx1;Srxn1;Txnrd1
cisbp__M1966	6.91	0.189	3	73	Prdx1;Srxn1;Txnrd1
jaspar__MA0501.1	6.79	0.186	3	85	Prdx1;Srxn1;Txnrd1
hocomoco__NFE2_MOUSE.H11MO.0.A	6.64	0.182	3	111	Prdx1;Srxn1;Txnrd1
hocomoco__NF2L2_HUMAN.H11MO.0.A	6.62	0.182	3	111	Prdx1;Srxn1;Txnrd1
hocomoco__NF2L2_MOUSE.H11MO.0.A	6.56	0.18	3	132	Prdx1;Srxn1;Txnrd1
